# Supplementary material for: Silicon functionalization expands the repertoire of Si-rhodamine fluorescent probes
Source: Chem Sci. 2022 May 2;13(20):6081–8. doi: 10.1039/d2sc01821g (PMC9132037; doi:10.1039/d2sc01821g)
Supplement: SC-013-D2SC01821G-s002 [file SC-013-D2SC01821G-s002.cif]

# Electronic Supplementary Material (ESI) for Chemical Science.
# This journal is © The Royal Society of Chemistry 2022

####################################################################### 
# 
# This file contains crystal structure data downloaded from the 
# Cambridge Structural Database (CSD) hosted by the Cambridge 
# Crystallographic Data Centre (CCDC).
# 
# Full information about CCDC data access policies and citation 
# guidelines are available at http://www.ccdc.cam.ac.uk/access/V1 
# 
# Audit and citation data items may have been added by the CCDC. 
# Please retain this information to preserve the provenance of 
# this file and to allow appropriate attribution of the data. 
# 
#######################################################################

data_UMD2365j_a
_database_code_depnum_ccdc_archive 'CCDC 2124141'
loop_
_audit_author_name
_audit_author_address
'James A. Golen'
;UMass Dartmouth
United States of America
;
_audit_update_record             
;
2021-11-24 deposited with the CCDC.	2022-05-02 downloaded from the CCDC.
;

_audit_creation_method           SHELXL-2014/6
_chemical_name_systematic        
(5s,10s)-5-(3-Chloropropyl)-3,7-bis(dimethylamino)-5-methyl-3'H,5H-spiro[dibenzo[b,e]siline-10,1'-isobenzofuran]-3'-one
_chemical_name_common            ?
_chemical_melting_point          ?
_chemical_formula_moiety         ?
_chemical_formula_sum            'C28 H31 Cl N2 O2 Si'
_chemical_formula_weight         491.09

loop_
_atom_type_symbol
_atom_type_description
_atom_type_scat_dispersion_real
_atom_type_scat_dispersion_imag
_atom_type_scat_source
C C 0.0033 0.0016 'International Tables Vol C Tables 4.2.6.8 and 6.1.1.4'
H H 0.0000 0.0000 'International Tables Vol C Tables 4.2.6.8 and 6.1.1.4'
Cl Cl 0.1484 0.1585 'International Tables Vol C Tables 4.2.6.8 and 6.1.1.4'
N N 0.0061 0.0033 'International Tables Vol C Tables 4.2.6.8 and 6.1.1.4'
O O 0.0106 0.0060 'International Tables Vol C Tables 4.2.6.8 and 6.1.1.4'
Si Si 0.0817 0.0704 'International Tables Vol C Tables 4.2.6.8 and 6.1.1.4'

_space_group_crystal_system      triclinic
_space_group_IT_number           2
_space_group_name_H-M_alt        'P -1'
_space_group_name_Hall           '-P 1'

_shelx_space_group_comment       
; 
The symmetry employed for this shelxl refinement is uniquely defined 
by the following loop, which should always be used as a source of 
symmetry information in preference to the above space-group names. 
They are only intended as comments. 
;

loop_
_space_group_symop_operation_xyz
'x, y, z'
'-x, -y, -z'

_cell_length_a                   8.2938(5)
_cell_length_b                   10.0055(7)
_cell_length_c                   17.6368(11)
_cell_angle_alpha                74.549(2)
_cell_angle_beta                 88.400(2)
_cell_angle_gamma                68.207(2)
_cell_volume                     1305.73(15)
_cell_formula_units_Z            2
_cell_measurement_temperature    297(2)
_cell_measurement_reflns_used    9811
_cell_measurement_theta_min      2.65
_cell_measurement_theta_max      26.35

_exptl_crystal_description       BLOCK
_exptl_crystal_colour            colourless
_exptl_crystal_density_meas      ?
_exptl_crystal_density_method    ?
_exptl_crystal_density_diffrn    1.249
_exptl_crystal_F_000             520
_exptl_transmission_factor_min   ?
_exptl_transmission_factor_max   ?
_exptl_crystal_size_max          0.300
_exptl_crystal_size_mid          0.240
_exptl_crystal_size_min          0.120
_exptl_absorpt_coefficient_mu    0.220
_shelx_estimated_absorpt_T_min   0.937
_shelx_estimated_absorpt_T_max   0.974
_exptl_absorpt_correction_type   multi-scan
_exptl_absorpt_correction_T_min  0.720
_exptl_absorpt_correction_T_max  0.745
_exptl_absorpt_process_details   sadabs
_exptl_absorpt_special_details   ?
_diffrn_ambient_temperature      297(2)
_diffrn_radiation_wavelength     0.71073
_diffrn_radiation_type           MoK\a
_diffrn_source                   ?
_diffrn_measurement_device_type  'Bruker APEX-III photon 200'
_diffrn_measurement_method       '\f and \w scans'
_diffrn_detector_area_resol_mean ?
_diffrn_reflns_number            49921
_diffrn_reflns_av_unetI/netI     0.0142
_diffrn_reflns_av_R_equivalents  0.0284
_diffrn_reflns_limit_h_min       -10
_diffrn_reflns_limit_h_max       10
_diffrn_reflns_limit_k_min       -12
_diffrn_reflns_limit_k_max       12
_diffrn_reflns_limit_l_min       -22
_diffrn_reflns_limit_l_max       22
_diffrn_reflns_theta_min         2.653
_diffrn_reflns_theta_max         26.399
_diffrn_reflns_theta_full        25.242
_diffrn_measured_fraction_theta_max 0.987
_diffrn_measured_fraction_theta_full 0.986
_diffrn_reflns_Laue_measured_fraction_max 0.987
_diffrn_reflns_Laue_measured_fraction_full 0.986
_diffrn_reflns_point_group_measured_fraction_max 0.987
_diffrn_reflns_point_group_measured_fraction_full 0.986
_reflns_number_total             5289
_reflns_number_gt                4528
_reflns_threshold_expression     'I > 2\s(I)'
_reflns_Friedel_coverage         0.000
_reflns_Friedel_fraction_max     .
_reflns_Friedel_fraction_full    .

_reflns_special_details          
; 
 Reflections were merged by SHELXL according to the crystal 
 class for the calculation of statistics and refinement. 
  
 _reflns_Friedel_fraction is defined as the number of unique 
 Friedel pairs measured divided by the number that would be 
 possible theoretically, ignoring centric projections and 
 systematic absences. 
;

_computing_data_collection       'Bruker APEX3'
_computing_cell_refinement       'Bruker SAINT'
_computing_data_reduction        'Bruker SAINT'
_computing_structure_solution    'SHELXS-97 (Sheldrick 2008)'
_computing_structure_refinement  'SHELXL-2014/6 (Sheldrick, 2014)'
_computing_molecular_graphics    'Bruker SHELXTL'
_computing_publication_material  'Bruker SHELXTL'
_refine_special_details          ?
_refine_ls_structure_factor_coef Fsqd
_refine_ls_matrix_type           full
_refine_ls_weighting_scheme      calc
_refine_ls_weighting_details     
'w=1/[\s^2^(Fo^2^)+(0.0563P)^2^+0.4087P] where P=(Fo^2^+2Fc^2^)/3'
_atom_sites_solution_primary     'intrinsic phasing'
_atom_sites_solution_secondary   'Fourier difference maps'
_atom_sites_solution_hydrogens   geom
_refine_ls_hydrogen_treatment    constr
_refine_ls_extinction_method     none
_refine_ls_extinction_coef       .
_refine_ls_number_reflns         5289
_refine_ls_number_parameters     312
_refine_ls_number_restraints     0
_refine_ls_R_factor_all          0.0487
_refine_ls_R_factor_gt           0.0404
_refine_ls_wR_factor_ref         0.1170
_refine_ls_wR_factor_gt          0.1086
_refine_ls_goodness_of_fit_ref   1.063
_refine_ls_restrained_S_all      1.063
_refine_ls_shift/su_max          0.001
_refine_ls_shift/su_mean         0.000

loop_
_atom_site_label
_atom_site_type_symbol
_atom_site_fract_x
_atom_site_fract_y
_atom_site_fract_z
_atom_site_U_iso_or_equiv
_atom_site_adp_type
_atom_site_occupancy
_atom_site_site_symmetry_order
_atom_site_calc_flag
_atom_site_refinement_flags_posn
_atom_site_refinement_flags_adp
_atom_site_refinement_flags_occupancy
_atom_site_disorder_assembly
_atom_site_disorder_group
Si1 Si 0.09002(5) 0.68586(4) 0.71492(2) 0.03581(12) Uani 1 1 d . . . . .
Cl1 Cl 0.26942(9) 1.01168(9) 0.51182(4) 0.1004(3) Uani 1 1 d . . . . .
O1 O 0.58000(14) 0.29541(13) 0.78512(7) 0.0467(3) Uani 1 1 d . . . . .
O2 O 0.81476(16) 0.08342(17) 0.82345(10) 0.0768(4) Uani 1 1 d . . . . .
N1 N 0.1520(2) 0.65807(18) 1.01449(8) 0.0582(4) Uani 1 1 d . . . . .
N2 N 0.2068(2) 0.56509(19) 0.44316(9) 0.0640(4) Uani 1 1 d . . . . .
C1 C 0.6586(2) 0.14501(19) 0.81379(10) 0.0489(4) Uani 1 1 d . . . . .
C2 C 0.52396(19) 0.08081(17) 0.82810(9) 0.0417(3) Uani 1 1 d . . . . .
C3 C 0.5406(2) -0.06764(18) 0.85747(11) 0.0546(4) Uani 1 1 d . . . . .
H3A H 0.6493 -0.1444 0.8730 0.066 Uiso 1 1 calc R U . . .
C4 C 0.3903(3) -0.0966(2) 0.86268(12) 0.0590(5) Uani 1 1 d . . . . .
H4A H 0.3968 -0.1946 0.8827 0.071 Uiso 1 1 calc R U . . .
C5 C 0.2291(2) 0.0187(2) 0.83834(11) 0.0521(4) Uani 1 1 d . . . . .
H5A H 0.1294 -0.0036 0.8416 0.063 Uiso 1 1 calc R U . . .
C6 C 0.21339(19) 0.16580(18) 0.80949(9) 0.0429(3) Uani 1 1 d . . . . .
H6A H 0.1049 0.2425 0.7932 0.052 Uiso 1 1 calc R U . . .
C7 C 0.36401(18) 0.19586(16) 0.80544(8) 0.0359(3) Uani 1 1 d . . . . .
C8 C 0.38572(19) 0.34468(16) 0.77720(9) 0.0385(3) Uani 1 1 d . . . . .
C9 C 0.3160(2) 0.43757(16) 0.83556(9) 0.0411(3) Uani 1 1 d . . . . .
C10 C 0.3810(3) 0.3692(2) 0.91432(10) 0.0601(5) Uani 1 1 d . . . . .
H10A H 0.4637 0.2719 0.9279 0.072 Uiso 1 1 calc R U . . .
C11 C 0.3273(3) 0.4403(2) 0.97241(10) 0.0608(5) Uani 1 1 d . . . . .
H11A H 0.3754 0.3903 1.0239 0.073 Uiso 1 1 calc R U . . .
C12 C 0.2019(2) 0.58608(18) 0.95603(9) 0.0451(4) Uani 1 1 d . . . . .
C13 C 0.1356(2) 0.65477(17) 0.87700(9) 0.0400(3) Uani 1 1 d . . . . .
H13A H 0.0516 0.7515 0.8638 0.048 Uiso 1 1 calc R U . . .
C14 C 0.19080(19) 0.58358(16) 0.81703(8) 0.0360(3) Uani 1 1 d . . . . .
C15 C 0.19905(19) 0.55333(16) 0.65575(8) 0.0383(3) Uani 1 1 d . . . . .
C16 C 0.1590(2) 0.60111(18) 0.57403(9) 0.0441(4) Uani 1 1 d . . . . .
H16A H 0.0718 0.6944 0.5522 0.053 Uiso 1 1 calc R U . . .
C17 C 0.2444(2) 0.51452(19) 0.52357(9) 0.0455(4) Uani 1 1 d . . . . .
C18 C 0.3729(2) 0.37364(19) 0.55912(10) 0.0517(4) Uani 1 1 d . . . . .
H18A H 0.4323 0.3120 0.5279 0.062 Uiso 1 1 calc R U . . .
C19 C 0.4121(2) 0.32553(18) 0.63913(10) 0.0500(4) Uani 1 1 d . . . . .
H19A H 0.4972 0.2311 0.6609 0.060 Uiso 1 1 calc R U . . .
C20 C 0.3289(2) 0.41307(16) 0.68949(9) 0.0394(3) Uani 1 1 d . . . . .
C21 C 0.1971(4) 0.5716(3) 1.09663(11) 0.0750(6) Uani 1 1 d . . . . .
H21A H 0.1602 0.6379 1.1298 0.112 Uiso 1 1 calc R U . . .
H21B H 0.3209 0.5181 1.1053 0.112 Uiso 1 1 calc R U . . .
H21C H 0.1398 0.5017 1.1091 0.112 Uiso 1 1 calc R U . . .
C22 C 0.0051(4) 0.7964(3) 1.00034(12) 0.0783(7) Uani 1 1 d . . . . .
H22A H 0.0037 0.8410 1.0424 0.117 Uiso 1 1 calc R U . . .
H22B H -0.1000 0.7779 0.9980 0.117 Uiso 1 1 calc R U . . .
H22C H 0.0128 0.8631 0.9512 0.117 Uiso 1 1 calc R U . . .
C23 C 0.0822(4) 0.7110(3) 0.40654(12) 0.0927(9) Uani 1 1 d . . . . .
H23A H 0.0824 0.7302 0.3502 0.139 Uiso 1 1 calc R U . . .
H23B H 0.1118 0.7841 0.4225 0.139 Uiso 1 1 calc R U . . .
H23C H -0.0316 0.7171 0.4222 0.139 Uiso 1 1 calc R U . . .
C24 C 0.2949(4) 0.4718(3) 0.39366(12) 0.0767(6) Uani 1 1 d . . . . .
H24A H 0.4177 0.4492 0.3993 0.115 Uiso 1 1 calc R U . . .
H24B H 0.2519 0.5234 0.3396 0.115 Uiso 1 1 calc R U . . .
H24C H 0.2740 0.3805 0.4089 0.115 Uiso 1 1 calc R U . . .
C25 C -0.1507(2) 0.7411(2) 0.71247(11) 0.0572(4) Uani 1 1 d . . . . .
H25A H -0.1997 0.7852 0.6588 0.086 Uiso 1 1 calc R U . . .
H25B H -0.1986 0.8124 0.7423 0.086 Uiso 1 1 calc R U . . .
H25C H -0.1777 0.6541 0.7350 0.086 Uiso 1 1 calc R U . . .
C26 C 0.1332(2) 0.86081(17) 0.67392(9) 0.0439(3) Uani 1 1 d . . . . .
H26A H 0.0680 0.9133 0.6230 0.053 Uiso 1 1 calc R U . . .
H26B H 0.0894 0.9250 0.7086 0.053 Uiso 1 1 calc R U . . .
C27 C 0.3243(2) 0.8371(2) 0.66374(11) 0.0555(4) Uani 1 1 d . . . . .
H27A H 0.3833 0.8112 0.7154 0.067 Uiso 1 1 calc R U . . .
H27B H 0.3769 0.7525 0.6421 0.067 Uiso 1 1 calc R U . . .
C28 C 0.3547(3) 0.9695(3) 0.61145(14) 0.0704(6) Uani 1 1 d . . . . .
H28A H 0.4787 0.9485 0.6123 0.084 Uiso 1 1 calc R U . . .
H28B H 0.2991 1.0559 0.6315 0.084 Uiso 1 1 calc R U . . .

loop_
_atom_site_aniso_label
_atom_site_aniso_U_11
_atom_site_aniso_U_22
_atom_site_aniso_U_33
_atom_site_aniso_U_23
_atom_site_aniso_U_13
_atom_site_aniso_U_12
Si1 0.0391(2) 0.0355(2) 0.0290(2) -0.01017(15) 0.00387(15) -0.00906(16)
Cl1 0.0828(4) 0.1291(6) 0.0605(3) 0.0070(3) 0.0212(3) -0.0318(4)
O1 0.0393(6) 0.0490(6) 0.0527(7) -0.0098(5) 0.0018(5) -0.0204(5)
O2 0.0312(6) 0.0787(10) 0.1028(12) -0.0082(8) -0.0029(6) -0.0121(6)
N1 0.0843(11) 0.0609(9) 0.0340(7) -0.0191(6) 0.0078(7) -0.0286(8)
N2 0.0761(11) 0.0694(10) 0.0349(7) -0.0230(7) 0.0037(7) -0.0086(8)
C1 0.0353(8) 0.0516(9) 0.0532(10) -0.0093(7) 0.0006(7) -0.0124(7)
C2 0.0336(7) 0.0392(8) 0.0465(8) -0.0095(6) 0.0008(6) -0.0087(6)
C3 0.0477(9) 0.0371(8) 0.0647(11) -0.0056(8) -0.0015(8) -0.0054(7)
C4 0.0647(11) 0.0429(9) 0.0682(12) -0.0068(8) 0.0024(9) -0.0247(8)
C5 0.0506(9) 0.0593(10) 0.0554(10) -0.0160(8) 0.0080(7) -0.0307(8)
C6 0.0324(7) 0.0504(9) 0.0435(8) -0.0152(7) 0.0037(6) -0.0114(6)
C7 0.0348(7) 0.0351(7) 0.0350(7) -0.0102(6) 0.0023(5) -0.0095(6)
C8 0.0369(7) 0.0352(7) 0.0401(8) -0.0097(6) 0.0007(6) -0.0102(6)
C9 0.0506(8) 0.0364(7) 0.0345(7) -0.0087(6) -0.0011(6) -0.0150(7)
C10 0.0808(13) 0.0421(9) 0.0415(9) -0.0083(7) -0.0091(8) -0.0067(9)
C11 0.0879(14) 0.0517(10) 0.0319(8) -0.0065(7) -0.0102(8) -0.0166(9)
C12 0.0629(10) 0.0479(9) 0.0340(8) -0.0136(6) 0.0060(7) -0.0300(8)
C13 0.0514(8) 0.0379(7) 0.0337(7) -0.0104(6) 0.0058(6) -0.0198(7)
C14 0.0434(7) 0.0357(7) 0.0319(7) -0.0091(6) 0.0037(6) -0.0183(6)
C15 0.0419(8) 0.0385(7) 0.0343(7) -0.0125(6) 0.0047(6) -0.0135(6)
C16 0.0484(8) 0.0431(8) 0.0346(8) -0.0132(6) 0.0024(6) -0.0087(7)
C17 0.0528(9) 0.0507(9) 0.0357(8) -0.0171(7) 0.0066(7) -0.0192(7)
C18 0.0624(10) 0.0479(9) 0.0458(9) -0.0249(7) 0.0117(8) -0.0141(8)
C19 0.0579(10) 0.0379(8) 0.0460(9) -0.0151(7) 0.0048(7) -0.0067(7)
C20 0.0456(8) 0.0355(7) 0.0363(7) -0.0115(6) 0.0046(6) -0.0135(6)
C21 0.1094(18) 0.0863(15) 0.0350(9) -0.0206(10) 0.0067(10) -0.0407(14)
C22 0.1140(19) 0.0663(13) 0.0480(11) -0.0253(10) 0.0203(11) -0.0211(13)
C23 0.1056(19) 0.0931(17) 0.0390(10) -0.0165(11) -0.0068(11) 0.0069(14)
C24 0.1168(19) 0.0773(14) 0.0453(10) -0.0326(10) 0.0215(11) -0.0370(13)
C25 0.0456(9) 0.0746(12) 0.0501(10) -0.0250(9) 0.0056(7) -0.0159(9)
C26 0.0494(9) 0.0363(7) 0.0388(8) -0.0085(6) 0.0048(6) -0.0098(7)
C27 0.0500(9) 0.0537(10) 0.0561(10) -0.0097(8) 0.0017(8) -0.0157(8)
C28 0.0582(11) 0.0699(13) 0.0802(15) -0.0105(11) 0.0100(10) -0.0285(10)

_geom_special_details            
; 
 All esds (except the esd in the dihedral angle between two l.s. planes) 
 are estimated using the full covariance matrix.  The cell esds are taken 
 into account individually in the estimation of esds in distances, angles 
 and torsion angles; correlations between esds in cell parameters are only 
 used when they are defined by crystal symmetry.  An approximate (isotropic) 
 treatment of cell esds is used for estimating esds involving l.s. planes. 
;

loop_
_geom_bond_atom_site_label_1
_geom_bond_atom_site_label_2
_geom_bond_distance
_geom_bond_site_symmetry_2
_geom_bond_publ_flag
Si1 C14 1.8589(15) . ?
Si1 C15 1.8599(15) . ?
Si1 C25 1.8615(18) . ?
Si1 C26 1.8689(16) . ?
Cl1 C28 1.794(2) . ?
O1 C1 1.353(2) . ?
O1 C8 1.4983(18) . ?
O2 C1 1.204(2) . ?
N1 C12 1.380(2) . ?
N1 C22 1.429(3) . ?
N1 C21 1.452(2) . ?
N2 C17 1.375(2) . ?
N2 C23 1.425(3) . ?
N2 C24 1.435(2) . ?
C1 C2 1.468(2) . ?
C2 C7 1.377(2) . ?
C2 C3 1.391(2) . ?
C3 C4 1.377(3) . ?
C3 H3A 0.9300 . ?
C4 C5 1.388(3) . ?
C4 H4A 0.9300 . ?
C5 C6 1.380(2) . ?
C5 H5A 0.9300 . ?
C6 C7 1.385(2) . ?
C6 H6A 0.9300 . ?
C7 C8 1.515(2) . ?
C8 C20 1.523(2) . ?
C8 C9 1.528(2) . ?
C9 C10 1.396(2) . ?
C9 C14 1.399(2) . ?
C10 C11 1.372(3) . ?
C10 H10A 0.9300 . ?
C11 C12 1.400(3) . ?
C11 H11A 0.9300 . ?
C12 C13 1.403(2) . ?
C13 C14 1.403(2) . ?
C13 H13A 0.9300 . ?
C15 C20 1.397(2) . ?
C15 C16 1.399(2) . ?
C16 C17 1.401(2) . ?
C16 H16A 0.9300 . ?
C17 C18 1.403(2) . ?
C18 C19 1.370(2) . ?
C18 H18A 0.9300 . ?
C19 C20 1.401(2) . ?
C19 H19A 0.9300 . ?
C21 H21A 0.9600 . ?
C21 H21B 0.9600 . ?
C21 H21C 0.9600 . ?
C22 H22A 0.9600 . ?
C22 H22B 0.9600 . ?
C22 H22C 0.9600 . ?
C23 H23A 0.9600 . ?
C23 H23B 0.9600 . ?
C23 H23C 0.9600 . ?
C24 H24A 0.9600 . ?
C24 H24B 0.9600 . ?
C24 H24C 0.9600 . ?
C25 H25A 0.9600 . ?
C25 H25B 0.9600 . ?
C25 H25C 0.9600 . ?
C26 C27 1.525(2) . ?
C26 H26A 0.9700 . ?
C26 H26B 0.9700 . ?
C27 C28 1.502(3) . ?
C27 H27A 0.9700 . ?
C27 H27B 0.9700 . ?
C28 H28A 0.9700 . ?
C28 H28B 0.9700 . ?

loop_
_geom_angle_atom_site_label_1
_geom_angle_atom_site_label_2
_geom_angle_atom_site_label_3
_geom_angle
_geom_angle_site_symmetry_1
_geom_angle_site_symmetry_3
_geom_angle_publ_flag
C14 Si1 C15 104.26(7) . . ?
C14 Si1 C25 110.40(8) . . ?
C15 Si1 C25 113.95(8) . . ?
C14 Si1 C26 112.85(7) . . ?
C15 Si1 C26 108.29(7) . . ?
C25 Si1 C26 107.19(9) . . ?
C1 O1 C8 111.61(11) . . ?
C12 N1 C22 120.64(16) . . ?
C12 N1 C21 119.38(16) . . ?
C22 N1 C21 115.42(16) . . ?
C17 N2 C23 121.42(15) . . ?
C17 N2 C24 120.35(16) . . ?
C23 N2 C24 118.22(16) . . ?
O2 C1 O1 121.68(16) . . ?
O2 C1 C2 129.65(17) . . ?
O1 C1 C2 108.67(13) . . ?
C7 C2 C3 121.94(15) . . ?
C7 C2 C1 108.15(14) . . ?
C3 C2 C1 129.90(14) . . ?
C4 C3 C2 117.52(15) . . ?
C4 C3 H3A 121.2 . . ?
C2 C3 H3A 121.2 . . ?
C3 C4 C5 120.68(16) . . ?
C3 C4 H4A 119.7 . . ?
C5 C4 H4A 119.7 . . ?
C6 C5 C4 121.52(16) . . ?
C6 C5 H5A 119.2 . . ?
C4 C5 H5A 119.2 . . ?
C5 C6 C7 118.02(14) . . ?
C5 C6 H6A 121.0 . . ?
C7 C6 H6A 121.0 . . ?
C2 C7 C6 120.29(14) . . ?
C2 C7 C8 110.27(13) . . ?
C6 C7 C8 129.43(13) . . ?
O1 C8 C7 101.27(11) . . ?
O1 C8 C20 106.80(12) . . ?
C7 C8 C20 109.86(12) . . ?
O1 C8 C9 106.25(11) . . ?
C7 C8 C9 110.42(12) . . ?
C20 C8 C9 120.38(12) . . ?
C10 C9 C14 117.50(14) . . ?
C10 C9 C8 116.88(14) . . ?
C14 C9 C8 125.61(13) . . ?
C11 C10 C9 122.42(16) . . ?
C11 C10 H10A 118.8 . . ?
C9 C10 H10A 118.8 . . ?
C10 C11 C12 121.60(15) . . ?
C10 C11 H11A 119.2 . . ?
C12 C11 H11A 119.2 . . ?
N1 C12 C11 121.17(15) . . ?
N1 C12 C13 122.68(15) . . ?
C11 C12 C13 116.11(14) . . ?
C14 C13 C12 122.73(14) . . ?
C14 C13 H13A 118.6 . . ?
C12 C13 H13A 118.6 . . ?
C9 C14 C13 119.63(13) . . ?
C9 C14 Si1 121.88(11) . . ?
C13 C14 Si1 118.47(11) . . ?
C20 C15 C16 119.29(13) . . ?
C20 C15 Si1 121.97(11) . . ?
C16 C15 Si1 118.54(11) . . ?
C15 C16 C17 122.88(14) . . ?
C15 C16 H16A 118.6 . . ?
C17 C16 H16A 118.6 . . ?
N2 C17 C16 122.08(15) . . ?
N2 C17 C18 121.31(14) . . ?
C16 C17 C18 116.60(14) . . ?
C19 C18 C17 120.90(14) . . ?
C19 C18 H18A 119.5 . . ?
C17 C18 H18A 119.5 . . ?
C18 C19 C20 122.55(15) . . ?
C18 C19 H19A 118.7 . . ?
C20 C19 H19A 118.7 . . ?
C15 C20 C19 117.76(14) . . ?
C15 C20 C8 125.53(13) . . ?
C19 C20 C8 116.69(13) . . ?
N1 C21 H21A 109.5 . . ?
N1 C21 H21B 109.5 . . ?
H21A C21 H21B 109.5 . . ?
N1 C21 H21C 109.5 . . ?
H21A C21 H21C 109.5 . . ?
H21B C21 H21C 109.5 . . ?
N1 C22 H22A 109.5 . . ?
N1 C22 H22B 109.5 . . ?
H22A C22 H22B 109.5 . . ?
N1 C22 H22C 109.5 . . ?
H22A C22 H22C 109.5 . . ?
H22B C22 H22C 109.5 . . ?
N2 C23 H23A 109.5 . . ?
N2 C23 H23B 109.5 . . ?
H23A C23 H23B 109.5 . . ?
N2 C23 H23C 109.5 . . ?
H23A C23 H23C 109.5 . . ?
H23B C23 H23C 109.5 . . ?
N2 C24 H24A 109.5 . . ?
N2 C24 H24B 109.5 . . ?
H24A C24 H24B 109.5 . . ?
N2 C24 H24C 109.5 . . ?
H24A C24 H24C 109.5 . . ?
H24B C24 H24C 109.5 . . ?
Si1 C25 H25A 109.5 . . ?
Si1 C25 H25B 109.5 . . ?
H25A C25 H25B 109.5 . . ?
Si1 C25 H25C 109.5 . . ?
H25A C25 H25C 109.5 . . ?
H25B C25 H25C 109.5 . . ?
C27 C26 Si1 115.08(11) . . ?
C27 C26 H26A 108.5 . . ?
Si1 C26 H26A 108.5 . . ?
C27 C26 H26B 108.5 . . ?
Si1 C26 H26B 108.5 . . ?
H26A C26 H26B 107.5 . . ?
C28 C27 C26 114.80(15) . . ?
C28 C27 H27A 108.6 . . ?
C26 C27 H27A 108.6 . . ?
C28 C27 H27B 108.6 . . ?
C26 C27 H27B 108.6 . . ?
H27A C27 H27B 107.5 . . ?
C27 C28 Cl1 111.20(16) . . ?
C27 C28 H28A 109.4 . . ?
Cl1 C28 H28A 109.4 . . ?
C27 C28 H28B 109.4 . . ?
Cl1 C28 H28B 109.4 . . ?
H28A C28 H28B 108.0 . . ?

loop_
_geom_torsion_atom_site_label_1
_geom_torsion_atom_site_label_2
_geom_torsion_atom_site_label_3
_geom_torsion_atom_site_label_4
_geom_torsion
_geom_torsion_site_symmetry_1
_geom_torsion_site_symmetry_2
_geom_torsion_site_symmetry_3
_geom_torsion_site_symmetry_4
_geom_torsion_publ_flag
C8 O1 C1 O2 179.03(17) . . . . ?
C8 O1 C1 C2 -0.44(18) . . . . ?
O2 C1 C2 C7 -177.90(19) . . . . ?
O1 C1 C2 C7 1.51(19) . . . . ?
O2 C1 C2 C3 0.9(3) . . . . ?
O1 C1 C2 C3 -179.70(17) . . . . ?
C7 C2 C3 C4 0.5(3) . . . . ?
C1 C2 C3 C4 -178.12(18) . . . . ?
C2 C3 C4 C5 0.8(3) . . . . ?
C3 C4 C5 C6 -1.1(3) . . . . ?
C4 C5 C6 C7 -0.1(3) . . . . ?
C3 C2 C7 C6 -1.7(2) . . . . ?
C1 C2 C7 C6 177.22(14) . . . . ?
C3 C2 C7 C8 179.13(15) . . . . ?
C1 C2 C7 C8 -1.96(18) . . . . ?
C5 C6 C7 C2 1.4(2) . . . . ?
C5 C6 C7 C8 -179.56(15) . . . . ?
C1 O1 C8 C7 -0.68(15) . . . . ?
C1 O1 C8 C20 -115.63(14) . . . . ?
C1 O1 C8 C9 114.70(14) . . . . ?
C2 C7 C8 O1 1.63(15) . . . . ?
C6 C7 C8 O1 -177.46(14) . . . . ?
C2 C7 C8 C20 114.29(14) . . . . ?
C6 C7 C8 C20 -64.79(19) . . . . ?
C2 C7 C8 C9 -110.62(14) . . . . ?
C6 C7 C8 C9 70.29(19) . . . . ?
O1 C8 C9 C10 -55.57(19) . . . . ?
C7 C8 C9 C10 53.44(19) . . . . ?
C20 C8 C9 C10 -176.90(15) . . . . ?
O1 C8 C9 C14 125.71(15) . . . . ?
C7 C8 C9 C14 -125.28(16) . . . . ?
C20 C8 C9 C14 4.4(2) . . . . ?
C14 C9 C10 C11 -0.5(3) . . . . ?
C8 C9 C10 C11 -179.28(18) . . . . ?
C9 C10 C11 C12 0.7(3) . . . . ?
C22 N1 C12 C11 -169.8(2) . . . . ?
C21 N1 C12 C11 -14.9(3) . . . . ?
C22 N1 C12 C13 12.3(3) . . . . ?
C21 N1 C12 C13 167.21(18) . . . . ?
C10 C11 C12 N1 -178.30(19) . . . . ?
C10 C11 C12 C13 -0.3(3) . . . . ?
N1 C12 C13 C14 177.67(15) . . . . ?
C11 C12 C13 C14 -0.3(2) . . . . ?
C10 C9 C14 C13 -0.1(2) . . . . ?
C8 C9 C14 C13 178.57(14) . . . . ?
C10 C9 C14 Si1 -178.60(14) . . . . ?
C8 C9 C14 Si1 0.1(2) . . . . ?
C12 C13 C14 C9 0.5(2) . . . . ?
C12 C13 C14 Si1 179.05(12) . . . . ?
C15 Si1 C14 C9 -1.59(14) . . . . ?
C25 Si1 C14 C9 121.19(14) . . . . ?
C26 Si1 C14 C9 -118.88(13) . . . . ?
C15 Si1 C14 C13 179.93(11) . . . . ?
C25 Si1 C14 C13 -57.29(14) . . . . ?
C26 Si1 C14 C13 62.64(13) . . . . ?
C14 Si1 C15 C20 -1.33(15) . . . . ?
C25 Si1 C15 C20 -121.77(14) . . . . ?
C26 Si1 C15 C20 119.07(13) . . . . ?
C14 Si1 C15 C16 -176.15(12) . . . . ?
C25 Si1 C15 C16 63.41(15) . . . . ?
C26 Si1 C15 C16 -55.75(14) . . . . ?
C20 C15 C16 C17 -0.4(2) . . . . ?
Si1 C15 C16 C17 174.57(13) . . . . ?
C23 N2 C17 C16 2.1(3) . . . . ?
C24 N2 C17 C16 -178.82(19) . . . . ?
C23 N2 C17 C18 -176.9(2) . . . . ?
C24 N2 C17 C18 2.2(3) . . . . ?
C15 C16 C17 N2 -178.07(17) . . . . ?
C15 C16 C17 C18 1.0(3) . . . . ?
N2 C17 C18 C19 178.58(18) . . . . ?
C16 C17 C18 C19 -0.5(3) . . . . ?
C17 C18 C19 C20 -0.6(3) . . . . ?
C16 C15 C20 C19 -0.7(2) . . . . ?
Si1 C15 C20 C19 -175.49(12) . . . . ?
C16 C15 C20 C8 -179.20(14) . . . . ?
Si1 C15 C20 C8 6.0(2) . . . . ?
C18 C19 C20 C15 1.2(3) . . . . ?
C18 C19 C20 C8 179.84(16) . . . . ?
O1 C8 C20 C15 -128.83(15) . . . . ?
C7 C8 C20 C15 122.15(16) . . . . ?
C9 C8 C20 C15 -7.8(2) . . . . ?
O1 C8 C20 C19 52.68(18) . . . . ?
C7 C8 C20 C19 -56.35(18) . . . . ?
C9 C8 C20 C19 173.73(14) . . . . ?
C14 Si1 C26 C27 63.78(14) . . . . ?
C15 Si1 C26 C27 -51.11(14) . . . . ?
C25 Si1 C26 C27 -174.46(12) . . . . ?
Si1 C26 C27 C28 164.11(15) . . . . ?
C26 C27 C28 Cl1 -64.6(2) . . . . ?

_refine_diff_density_max         0.262
_refine_diff_density_min         -0.292
_refine_diff_density_rms         0.035

_shelxl_version_number           2014/6

_shelx_res_file                  
; 
TITL UMD2365J_a.res in P-1 
REM Old TITL UMD2365J in P-1 
  
REM SHELXT solution in P-1 
REM R1 0.195,  Rweak 0.010,  Alpha 0.087,  Orientation as input 
REM Formula found by SHELXT:  C29 Cl N O2 Si 
  
CELL  0.71073   8.2938  10.0055  17.6368   74.549   88.400   68.207 
ZERR    2.000   0.0005   0.0007   0.0011    0.002    0.002    0.002 
  
LATT  1 
SFAC C H CL N O SI 
UNIT 56 62 2 4 4 2 
TEMP 24 
ACTA 
CONF 
SIZE 0.12 0.24 0.30 
L.S. 10 
BOND $H 
OMIT   1   1   1 
OMIT    -1   0   1 
OMIT  -5   6   7 
OMIT    -5   7   8 
OMIT  -5  -9  10 
OMIT    -4 -10   8 
  
LIST 6 
FMAP 2 
  
PLAN 20 
WGHT    0.056300    0.408700 
FVAR       1.83105 
SI1   6    0.090023    0.685858    0.714923    11.00000    0.03914    0.03551 = 
         0.02897   -0.01017    0.00387   -0.00906 
CL1   3    0.269416    1.011684    0.511820    11.00000    0.08278    0.12908 = 
         0.06050    0.00695    0.02122   -0.03178 
O1    5    0.579999    0.295414    0.785117    11.00000    0.03929    0.04896 = 
         0.05269   -0.00981    0.00180   -0.02037 
O2    5    0.814763    0.083422    0.823453    11.00000    0.03122    0.07867 = 
         0.10281   -0.00820   -0.00289   -0.01212 
N1    4    0.152028    0.658071    1.014492    11.00000    0.08435    0.06092 = 
         0.03400   -0.01906    0.00780   -0.02864 
N2    4    0.206755    0.565092    0.443158    11.00000    0.07609    0.06936 = 
         0.03488   -0.02304    0.00368   -0.00859 
C1    1    0.658624    0.145005    0.813787    11.00000    0.03534    0.05165 = 
         0.05319   -0.00926    0.00064   -0.01243 
C2    1    0.523961    0.080808    0.828102    11.00000    0.03360    0.03923 = 
         0.04646   -0.00955    0.00076   -0.00866 
C3    1    0.540609   -0.067637    0.857472    11.00000    0.04773    0.03707 = 
         0.06468   -0.00557   -0.00147   -0.00535 
AFIX  43 
H3A   2    0.649250   -0.144430    0.873013    11.00000   -1.20000 
AFIX   0 
C4    1    0.390256   -0.096635    0.862677    11.00000    0.06471    0.04286 = 
         0.06816   -0.00677    0.00237   -0.02469 
AFIX  43 
H4A   2    0.396770   -0.194552    0.882706    11.00000   -1.20000 
AFIX   0 
C5    1    0.229097    0.018738    0.838344    11.00000    0.05063    0.05926 = 
         0.05536   -0.01597    0.00797   -0.03073 
AFIX  43 
H5A   2    0.129381   -0.003590    0.841561    11.00000   -1.20000 
AFIX   0 
C6    1    0.213386    0.165795    0.809490    11.00000    0.03235    0.05038 = 
         0.04355   -0.01515    0.00374   -0.01136 
AFIX  43 
H6A   2    0.104899    0.242460    0.793240    11.00000   -1.20000 
AFIX   0 
C7    1    0.364006    0.195861    0.805442    11.00000    0.03477    0.03510 = 
         0.03501   -0.01016    0.00234   -0.00952 
C8    1    0.385723    0.344677    0.777204    11.00000    0.03694    0.03521 = 
         0.04012   -0.00971    0.00070   -0.01021 
C9    1    0.316017    0.437571    0.835564    11.00000    0.05061    0.03642 = 
         0.03451   -0.00869   -0.00106   -0.01499 
C10   1    0.380980    0.369202    0.914317    11.00000    0.08077    0.04208 = 
         0.04154   -0.00831   -0.00913   -0.00672 
AFIX  43 
H10A  2    0.463703    0.271898    0.927883    11.00000   -1.20000 
AFIX   0 
C11   1    0.327287    0.440262    0.972412    11.00000    0.08788    0.05167 = 
         0.03185   -0.00646   -0.01018   -0.01657 
AFIX  43 
H11A  2    0.375357    0.390346    1.023943    11.00000   -1.20000 
AFIX   0 
C12   1    0.201907    0.586078    0.956025    11.00000    0.06289    0.04791 = 
         0.03395   -0.01364    0.00601   -0.02996 
C13   1    0.135593    0.654775    0.876997    11.00000    0.05135    0.03786 = 
         0.03374   -0.01043    0.00582   -0.01983 
AFIX  43 
H13A  2    0.051560    0.751512    0.863833    11.00000   -1.20000 
AFIX   0 
C14   1    0.190802    0.583576    0.817026    11.00000    0.04340    0.03571 = 
         0.03188   -0.00908    0.00367   -0.01832 
C15   1    0.199053    0.553328    0.655754    11.00000    0.04192    0.03854 = 
         0.03425   -0.01255    0.00472   -0.01350 
C16   1    0.158954    0.601105    0.574029    11.00000    0.04843    0.04308 = 
         0.03461   -0.01325    0.00236   -0.00869 
AFIX  43 
H16A  2    0.071802    0.694402    0.552242    11.00000   -1.20000 
AFIX   0 
C17   1    0.244374    0.514519    0.523575    11.00000    0.05279    0.05073 = 
         0.03573   -0.01708    0.00664   -0.01921 
C18   1    0.372903    0.373640    0.559124    11.00000    0.06237    0.04786 = 
         0.04579   -0.02486    0.01172   -0.01407 
AFIX  43 
H18A  2    0.432322    0.312050    0.527946    11.00000   -1.20000 
AFIX   0 
C19   1    0.412108    0.325528    0.639130    11.00000    0.05794    0.03789 = 
         0.04604   -0.01510    0.00482   -0.00672 
AFIX  43 
H19A  2    0.497241    0.231108    0.660873    11.00000   -1.20000 
AFIX   0 
C20   1    0.328902    0.413073    0.689495    11.00000    0.04564    0.03546 = 
         0.03629   -0.01153    0.00459   -0.01351 
C21   1    0.197058    0.571597    1.096631    11.00000    0.10939    0.08633 = 
         0.03498   -0.02057    0.00675   -0.04075 
AFIX 137 
H21A  2    0.160248    0.637863    1.129807    11.00000   -1.50000 
H21B  2    0.320882    0.518062    1.105265    11.00000   -1.50000 
H21C  2    0.139809    0.501706    1.109117    11.00000   -1.50000 
AFIX   0 
C22   1    0.005079    0.796380    1.000341    11.00000    0.11401    0.06629 = 
         0.04798   -0.02526    0.02034   -0.02108 
AFIX 137 
H22A  2    0.003742    0.841041    1.042370    11.00000   -1.50000 
H22B  2   -0.100037    0.777923    0.997970    11.00000   -1.50000 
H22C  2    0.012845    0.863062    0.951180    11.00000   -1.50000 
AFIX   0 
C23   1    0.082180    0.711041    0.406543    11.00000    0.10558    0.09313 = 
         0.03903   -0.01648   -0.00685    0.00693 
AFIX 137 
H23A  2    0.082412    0.730208    0.350238    11.00000   -1.50000 
H23B  2    0.111772    0.784131    0.422534    11.00000   -1.50000 
H23C  2   -0.031551    0.717086    0.422196    11.00000   -1.50000 
AFIX   0 
C24   1    0.294893    0.471817    0.393660    11.00000    0.11676    0.07728 = 
         0.04530   -0.03257    0.02146   -0.03700 
AFIX 137 
H24A  2    0.417737    0.449166    0.399346    11.00000   -1.50000 
H24B  2    0.251922    0.523403    0.339636    11.00000   -1.50000 
H24C  2    0.273982    0.380484    0.408885    11.00000   -1.50000 
AFIX   0 
C25   1   -0.150661    0.741060    0.712471    11.00000    0.04561    0.07462 = 
         0.05007   -0.02502    0.00564   -0.01591 
AFIX 137 
H25A  2   -0.199745    0.785174    0.658815    11.00000   -1.50000 
H25B  2   -0.198646    0.812390    0.742284    11.00000   -1.50000 
H25C  2   -0.177717    0.654084    0.735048    11.00000   -1.50000 
AFIX   0 
C26   1    0.133247    0.860809    0.673915    11.00000    0.04945    0.03634 = 
         0.03879   -0.00846    0.00481   -0.00984 
AFIX  23 
H26A  2    0.068004    0.913303    0.622961    11.00000   -1.20000 
H26B  2    0.089373    0.924980    0.708551    11.00000   -1.20000 
AFIX   0 
C27   1    0.324277    0.837059    0.663741    11.00000    0.05003    0.05367 = 
         0.05611   -0.00969    0.00171   -0.01568 
AFIX  23 
H27A  2    0.383326    0.811162    0.715364    11.00000   -1.20000 
H27B  2    0.376938    0.752527    0.642067    11.00000   -1.20000 
AFIX   0 
C28   1    0.354693    0.969542    0.611452    11.00000    0.05818    0.06989 = 
         0.08021   -0.01045    0.00998   -0.02849 
AFIX  23 
H28A  2    0.478704    0.948534    0.612336    11.00000   -1.20000 
H28B  2    0.299078    1.055865    0.631467    11.00000   -1.20000 
  
AFIX   0 
HKLF 4 
  
REM  UMD2365J_a.res in P-1 
REM R1 =  0.0404 for    4528 Fo > 4sig(Fo)  and  0.0487 for all    5289 data 
REM    312 parameters refined using      0 restraints 
  
END 
  
WGHT      0.0565      0.4063 
  
REM Highest difference peak  0.262,  deepest hole -0.292,  1-sigma level  0.035 
Q1    1   0.1402  0.6147  0.6794  11.00000  0.05    0.26 
Q2    1   0.1474  0.6270  0.7714  11.00000  0.05    0.24 
Q3    1   0.3604  0.8563  0.5947  11.00000  0.05    0.23 
Q4    1   0.3545  0.9670  0.5514  11.00000  0.05    0.22 
Q5    1   0.5855  0.1002  0.8212  11.00000  0.05    0.21 
Q6    1  -0.0346  0.6999  0.7189  11.00000  0.05    0.20 
Q7    1   0.3652  0.2761  0.7910  11.00000  0.05    0.20 
Q8    1   0.3565  0.3852  0.7303  11.00000  0.05    0.19 
Q9    1   0.1235  0.7796  0.6925  11.00000  0.05    0.19 
Q10   1   0.3513  0.4007  0.8039  11.00000  0.05    0.19 
Q11   1   0.4544  0.1190  0.8036  11.00000  0.05    0.18 
Q12   1   0.2422  0.5498  0.4835  11.00000  0.05    0.18 
Q13   1   0.1761  0.9879  0.5122  11.00000  0.05    0.17 
Q14   1   0.4623 -0.0774  0.8440  11.00000  0.05    0.17 
Q15   1   0.0729  0.6302  1.0136  11.00000  0.05    0.17 
Q16   1   0.2694  0.4953  0.6711  11.00000  0.05    0.17 
Q17   1   0.3068  0.1801  0.7923  11.00000  0.05    0.17 
Q18   1   0.2580  0.5167  0.8217  11.00000  0.05    0.17 
Q19   1   0.3774  0.3795  0.6660  11.00000  0.05    0.17 
Q20   1   0.4810  0.3180  0.7810  11.00000  0.05    0.16 
;
_shelx_res_checksum              74810

_exptl_crystal_recrystallization_method 
'Re-crystallisation from solvent: 1:1 ethyl acetate/dichloromethane'
